# Supplementary material for: Zinc Status and Autism Spectrum Disorder in Children and Adolescents: A Systematic Review
Source: Nutrients. 2023 Aug 21;15(16):3663. doi: 10.3390/nu15163663 (PMC10459732; doi:10.3390/nu15163663)
Supplement: Supplementary file 1 [file nutrients-15-03663-s001.zip]

Archive with 2 entries (2 files):
- search estrategy.pdf
- Table S2-updated.pdf
